# Supplementary material for: Reduced Tolerogenic Program Death-Ligand 1-Expressing Conventional Type 1 Dendritic Cells Are Associated with Rapid Decline in Chronic Obstructive Pulmonary Disease
Source: Cells. 2024 May 20;13(10):878. doi: 10.3390/cells13100878 (PMC11119227; doi:10.3390/cells13100878)
Supplement: Supplementary file 1 [file cells-13-00878-s001.zip]

Archive with 1 entries (1 files):
- cells-2955639-supplementary.pdf
